# Supplementary material for: Characterizing the Inflammatory Profile of Neutrophil-Rich Triple-Negative Breast Cancer
Source: Cancers (Basel). 2024 Feb 10;16(4):747. doi: 10.3390/cancers16040747 (PMC10886617; doi:10.3390/cancers16040747)
Supplement: Supplementary file 1 [file cancers-16-00747-s001.zip]

Archive with 1 entries (1 files):
- cancers-2763276-supplementary.pdf
